# Supplementary material for: Wound closure in epidermolysis bullosa: data from the vehicle arm of the phase 3 ESSENCE Study
Source: Orphanet J Rare Dis. 2020 Jul 21;15:190. doi: 10.1186/s13023-020-01435-3 (PMC7374851; doi:10.1186/s13023-020-01435-3)
Supplement: Supplementary file 1 — Additional file 1. ESSENCE individual baseline characteristics of the vehicle group. Contains individual de-identified data of patients who were randomly assigned to the vehicle group in the current study. [file 13023_2020_1435_MOESM1_ESM.xlsx]

## Sheet: Vehicle 
ESSENCE Study (NCT02384460)
Listing of By-Patient Results for Vehicle Group
Safety Population
Subject Number	Gender	Age at Baseline	Sub-type	Baseline Target Wound Size	Age of Target Wound at Baseline (Day)	Location of Target Wound	Baseline BSA of Wounds	Patient Completion	Target Wound Size at Baseline	Target Wound Size at Week 2	Target Wound Size at Month 1	Target Wound Size at Month 2	Target Wound Size at Month 3	Target Wound Healing	BSA of Wounds at Week 2	BSA of Wounds at Month 1	BSA of Wounds at Month 2	BSA of Wounds at Month 3	BSA of Wounds at Month 3
1	F	5	SIMPLEX	12.9	30	Left Lumbar Region	0.654	Completed	12.9	14	14.7	11.7	.	Target Wound complete closure at Month 3	12.2	5.2	5.9	10.4	10.1
3	F	8	RECESSIVE DYSTROPHIC	11.5	55	Left Thoracic Region	0.869	Completed	11.5	9.7	3.5	2.7	1.6		16.5	21	14	18.3	14.5
5	F	5	JUNCTIONAL NON-HERLITZ	29.6	60	Left Anterior Shin	0.635	Completed	29.6	10.6	10.2	1.4	2.7		36.6	24	23.7	10.7	13.9
7	M	6	SIMPLEX	27.5	97	Left Lumbar Region	0.347	Completed	27.5	12.1	10.4	.	.	Target Wound complete closure at Month 2	11.4	16.6	11.5	12.4	12.5
11	F	10	RECESSIVE DYSTROPHIC	11.1	30	Right Medial Malleous	0.937	Completed	11.1	4.9	.	.	.	Target Wound complete closure at Month 1	2.2	1	1.8	1.8	2.6
12	F	4	SIMPLEX	25.4	728	Left Anterior Knee	0.817	Completed	25.4	27.4	30.3	12	.	Target Wound complete closure at Month 3	8.6	11	8.4	12.6	13.6
14	M	3	RECESSIVE DYSTROPHIC	24.8	42	Left Medial Malleous	0.644	Completed	24.8	1.5	11.2	.	.	Target Wound complete closure at Month 2	10.5	5.8	7.5	5.5	4
15	F	19	RECESSIVE DYSTROPHIC	27.1	31	Right Anterior Thigh	1.21	Completed	27.1	.	.	.	.	Target Wound complete closure at Week 2	15.5	14.5	14	11.4	12.5
18	F	2	RECESSIVE DYSTROPHIC	25.2	106	Left Lateral Forearm	0.45	Completed	25.2	10	.	.	.	Target Wound complete closure at Month 1	5.8	4.2	6.9	3.2	2.7
19	M	2	SIMPLEX	15.3	57	Left medial malleolus	0.249	Discontinued	15.3	8	.	.	.		4.1	2.4	.	.	.
22	F	4	RECESSIVE DYSTROPHIC	10.1	371	Left Shin, medial	0.594	Completed	10.1	7.7	3.7	14.3	8.6		3.7	4.7	2.2	2.8	2.85
23	M	8	RECESSIVE DYSTROPHIC	17.7	41	Left Lateral Thigh	0.915	Completed	17.7	19.9	3.1	23.8	40.8		21	23	29	18.5	23.5
24	M	6	RECESSIVE DYSTROPHIC	10	23	Left Upper Arm, Lateral	0.806	Completed	10	0.4	.	.	.	Target Wound complete closure at Month 1	14	7.8	8.2	10.4	13.9
26	F	16	RECESSIVE DYSTROPHIC	11.8	72	Left Lumbar region	1.367	Completed	11.8	14.1	14.4	2.9	0.8		9.5	7.1	7.1	12	5.9
27	F	8	RECESSIVE DYSTROPHIC	13.2	60	Right Calf/Ankle posterior	0.849	Completed	13.2	2.6	3.6	2.2	1.8		27.5	26.9	16.25	28.5	10.8
32	M	8	SIMPLEX	10.1	61	Right Buttock, medial	0.986	Completed	10.1	5.2	4.1	2.1	2.7		10	8.5	8.5	10	11.5
33	F	59	JUNCTIONAL NON-HERLITZ	10.2	14708	Right Buttock, inferior	1.543	Completed	10.2	9.2	7.5	6.1	5.8		15.5	15.5	15.5	15.9	18.3
36	M	6	RECESSIVE DYSTROPHIC	12.1	23	Right Ankle Flexure	0.624	Completed	12.1	2.8	.	.	.	Target Wound complete closure at Month 1	3.5	4.9	4.2	7.8	16.5
37	M	28	SIMPLEX	16.8	31	Right Calf	1.974	Completed	16.8	1.7	0.4	.	.	Target Wound complete closure at Month 2	3.81	7.35	5.95	5.7	19.6
39	M	17	RECESSIVE DYSTROPHIC	13.7	61	Left Lateral Neck	1.414	Completed	13.7	1.7	0.4	.	.	Target Wound complete closure at Month 2	43	37	26	23	20.5
41	M	6	RECESSIVE DYSTROPHIC	28.5	1461	Left Buttock, Superior	0.764	Completed	28.5	29.6	24.2	27.3	30.3		11	10.5	9	9	9
42	F	9	RECESSIVE DYSTROPHIC	32.2	61	Left Posterior Thigh	0.781	Completed	32.2	21.1	3.7	34.9	16.2		44	41.5	33.5	33.5	34.2
44	F	12	RECESSIVE DYSTROPHIC	22.7	61	Left Axilla	0.985	Completed	22.7	8	11.8	15	7.2		39.5	35.8	32.3	32.4	29
46	M	6	RECESSIVE DYSTROPHIC	17.9	120	Right Knee , Anterior	0.781	Completed	17.9	7.2	10	1.8	8		33	34.5	34	30.5	28
48	F	18	RECESSIVE DYSTROPHIC	33.9	211	Right Thoracic Region	1.243	Completed	33.9	10.8	12.2	.	.	Target Wound complete closure at Month 2	41	32	61.8	59	67.5
50	F	10	RECESSIVE DYSTROPHIC	25.3	165	Abdomen, midline -upper	.	Discontinued	25.3	15.6	14	.	.		93.3	70	73	.	.
51	F	27	RECESSIVE DYSTROPHIC	12.8	414	Lumbar Region	1.332	Discontinued	12.8	.	.	.	.		26	.	.	.	.
52	F	42	JUNCTIONAL NON-HERLITZ	10.1	6711	Left Ankle flexure	1.719	Completed	10.1	7.4	6.3	.	6.7		9.9	9.1	8.6	.	8.7
55	F	37	RECESSIVE DYSTROPHIC	15.3	152	Right Axilla	1.424	Completed	15.3	1	1	2.5	2.4		17.4	19.5	21	22.5	17.6
56	F	67	JUNCTIONAL NON-HERLITZ	13.5	8	Left Foot, Lateral	1.568	Completed	13.5	4.3	2.9	.	.	Target Wound complete closure at Month 2	13.2	14	12.9	13.6	13.2
59	F	1	RECESSIVE DYSTROPHIC	18	185	Left Knee, Anterior	0.427	Completed	18	7.9	3.6	.	.	Target Wound complete closure at Month 2	6.3	9.6	9.2	8.6	9.7
61	F	10	RECESSIVE DYSTROPHIC	34.6	34	Sternum, Anterior	0.704	Completed	34.6	34.9	41.3	38	25.9		22.5	21	25.4	25.4	24.8
63	F	16	RECESSIVE DYSTROPHIC	15.1	52	Thoracic Spine	0.944	Completed	15.1	3.2	1.1	0.1	.	Target Wound complete closure at Month 3	16	13.4	9.5	9.5	10.4
66	F	6	RECESSIVE DYSTROPHIC	10	21	Abdomen, RUQ	0.36	Completed	10	.	.	.	.	Target Wound complete closure at Week 2	10.5	4.2	3.5	9	9.2
67	F	25	JUNCTIONAL NON-HERLITZ	20.6	29	Shin	1.581	Completed	20.6	10.2	.	.	.	Target Wound complete closure at Month 1	.	28	22.4	22.4	22.4
68	M	11	RECESSIVE DYSTROPHIC	23.6	27	Lower right leg, lateral	1.018	Completed	23.6	8.8	9.4	.	.	Target Wound complete closure at Month 2	28.4	21.7	21.4	12.5	10.4
71	F	20	RECESSIVE DYSTROPHIC	11.8	130	Right thigh, posterior	1.521	Completed	11.8	3.4	6.6	0.5	.	Target Wound complete closure at Month 3	37.7	23.3	22.4	20.5	18.65
72	F	26	JUNCTIONAL NON-HERLITZ	12.5	204	Right Axilla	1.543	Completed	12.5	9.9	4.7	1.5	0.2		16.3	16.5	15.7	17.7	20.5
75	M	10	JUNCTIONAL NON-HERLITZ	34.3	102	Right Knee, anterior	0.846	Discontinued	34.3	23.3	29.9	.	.		48.5	48.3	44.5	.	.
77	F	2	JUNCTIONAL NON-HERLITZ	11.9	768	Left ankle flexure	0.455	Completed	11.9	5.4	5	3.2	.	Target Wound complete closure at Month 3	.	5.2	4.8	2.2	3.5
79	M	9	RECESSIVE DYSTROPHIC	13.3	3459	Right knee, anterior	1.018	Completed	13.3	4.8	53.4	70.5	44.4		10.3	9.4	8.9	8.9	12.1
81	F	9	RECESSIVE DYSTROPHIC	28.9	175	Left shoulder, posterior	0.825	Completed	28.9	10.4	3	0.6	.	Target Wound complete closure at Month 3	9.5	10	8	10.3	12
82	F	31	JUNCTIONAL NON-HERLITZ	36	30	Right breast, anterior	1.423	Completed	36	13.3	.	.	.	Target Wound complete closure at Month 1	70.5	54.2	7.5	4.4	1.3
85	F	16	RECESSIVE DYSTROPHIC	34.5	3616	Left back, thoracic	1.114	Completed	34.5	28.3	26.1	69.3	.		29.6	28.3	41.1	34.1	15
88	F	30	JUNCTIONAL NON-HERLITZ	10.4	83	Right buttock	1.544	Completed	10.4	10	14.8	.	.	Target Wound complete closure at Month 3	29.1	32.5	27.6	.	26.5
89	M	25	RECESSIVE DYSTROPHIC	17.6	35	Left breast, anterior	1.523	Completed	17.6	.	7.1	2.5	.		37.1	.	42	44	44
92	M	8	RECESSIVE DYSTROPHIC	10	45	Abdomen, mid-upper	0.7	Completed	10	20.1	2.2	1.4	6.9		16.7	23.2	26.2	27.7	28
94	F	11	RECESSIVE DYSTROPHIC	25.2	66	Right back thoracic	0.96	Completed	25.2	6.8	14.9	1.4	20.2		12.5	.	7.9	6.6	15
96	F	7	RECESSIVE DYSTROPHIC	7.8	30	Right lower leg, medial	0.721	Completed	7.8	2.7	3	.	.	Target Wound complete closure at Month 2	7.6	5.8	5.9	3.8	2.4
97	F	26	RECESSIVE DYSTROPHIC	25.3	30	Right thigh, posterior	1.452	Completed	25.3	4	2.1	.	.	Target Wound complete closure at Month 2	10.7	21.5	16.7	12.7	19.5
98	M	9	RECESSIVE DYSTROPHIC	10.6	81	Abdomen, LLQ	0.415	Completed	10.6	.	.	.	.	Target Wound complete closure at Week 2	15	10.1	8.2	9	8
99	M	3	JUNCTIONAL NON-HERLITZ	12.7	25	Right anterior thigh	0.631	Completed	12.7	2.7	.	.	.	Target Wound complete closure at Month 1	37.5	33.6	30.6	.	31.3
101	M	11	RECESSIVE DYSTROPHIC	15.5	1231	Left shoulder, superior	1.073	Completed	15.5	47.5	15.4	24.2	23.5		36	26	20.5	17	18
102	M	13	RECESSIVE DYSTROPHIC	28.4	240	Right foot, dorsum	1.107	Discontinued	28.4	16.2	14.6	.	.		8.1	24.7	22.8	24.9	.
105	M	7	SIMPLEX	20.1	31	Right upper arm, anterior	0.896	Completed	20.1	15.4	8.7	5.2	0.8		8.5	7.4	9.2	7.2	9.9
106	M	39	JUNCTIONAL NON-HERLITZ	45.4	1078	Left thigh medial inner	2.258	Completed	45.4	37.8	38.9	44.7	31.8		26.7	27.9	27.2	27.8	28.2
108	F	8	SIMPLEX	13.6	93	Left knee, anterior	0.439	Completed	13.6	14.2	0.6	.	.	Target Wound complete closure at Month 2	17.8	17.5	19.4	12.8	14.3
109	F	3	RECESSIVE DYSTROPHIC	15.9	86	Right Elbow posterior	0.644	Completed	15.9	11.1	2.8	2.9	8.1		6.2	5.2	5.1	5.49	3.8
110	F	11	JUNCTIONAL NON-HERLITZ	16.2	4262	Right medial malleolus	1.02	Completed	16.2	19.6	16.8	18.9	8.2		84.5	85	85	84	20.5
112	F	16	RECESSIVE DYSTROPHIC	16	35	Right Shoulder anterior	.	Completed	16	14.3	15.6	46.9	29.1		68	66	68	52.5	56
113	F	9	RECESSIVE DYSTROPHIC	25	391	Right back, thoracic	0.837	Completed	25	10.8	8.2	2	2		12	10	15.3	17	20
116	M	8	RECESSIVE DYSTROPHIC	35.2	191	Left buttock	0.78	Completed	35.2	19.3	3.8	65.7	12.9		47	43	52	52	57.5
119	M	7	RECESSIVE DYSTROPHIC	10.1	72	Left Lateral malleolus	0.765	Completed	10.1	.	.	.	.	Target Wound complete closure at Week 2	29.5	28.5	23	27.5	25.4
121	M	7	RECESSIVE DYSTROPHIC	302	42	SF	0.751	Discontinued	302	.	.	.	.		62	.	.	.	.
122	F	2	RECESSIVE DYSTROPHIC	11.4	42	Right thigh, anterior	0.47	Completed	11.4	1	.	.	.	Target Wound complete closure at Month 1	48	37	50	44	36
127	M	8	RECESSIVE DYSTROPHIC	16.4	31	Right lower leg, medial	0.751	Completed	16.4	4.2	15.6	10.1	.	Target Wound complete closure at Month 3	69	71	62	64.5	62.5
128	M	3	RECESSIVE DYSTROPHIC	35.6	21	Left upper arm, lateral	0.636	Discontinued	35.6	.	.	.	.		29	.	.	.	.
131	M	11	RECESSIVE DYSTROPHIC	13.1	365	Perineum	1.437	Completed	13.1	9.1	10	11.6	9.2		4.1	4	4	4	4
132	F	8	RECESSIVE DYSTROPHIC	19.5	21	Left back thoracic Region	0.759	Completed	19.5	15.5	3.4	.	.	Target Wound complete closure at Month 2	38	37	35	35	35
135	M	14	JUNCTIONAL NON-HERLITZ	10	52	Right lateral thigh	1.129	Completed	10	.	.	.	.	Target Wound complete closure at Week 2	48	48.5	44	41.5	42
137	M	15	JUNCTIONAL NON-HERLITZ	11.6	21	Left Lateral malleolus	1.499	Completed	11.6	10.8	0.4	.	.	Target Wound complete closure at Month 2	13.5	13.5	18	17.5	18.5
138	M	26	JUNCTIONAL NON-HERLITZ	11	24	Right lower leg medial	1.673	Completed	11	3.2	.	.	.	Target Wound complete closure at Month 1	20.5	19.5	21	21	22.7
139	M	29	RECESSIVE DYSTROPHIC	16.9	217	Left back, thoracic	1.623	Completed	16.9	8.2	3.2	1.5	6.6		38.4	30.5	31.3	28.5	23.02
142	F	48	RECESSIVE DYSTROPHIC	12.2	27	Neck posterior left	1.47	Completed	12.2	.	.	.	.	Target Wound complete closure at Week 2	16.29	14	7.48	11.2	11.96
144	F	43	JUNCTIONAL NON-HERLITZ	17.4	322	Left trochanter	1.573	Completed	17.4	9.5	6.4	.	.	Target Wound complete closure at Month 2	44.5	43	32.5	28.4	35.85
146	M	2	RECESSIVE DYSTROPHIC	10.3	30	Left Hand dorsum	0.407	Completed	10.3	2.1	10.5	.	.	Target Wound complete closure at Month 2	28.69	13.49	14.55	18.4	18.6
147	F	2	RECESSIVE DYSTROPHIC	10.6	90	Right lower abdomen	0.445	Completed	10.6	12.3	.	.	.	Target Wound complete closure at Month 1	33.3	33.6	31.5	34.26	28.3
150	M	7	RECESSIVE DYSTROPHIC	10.7	37	Right groin	0.837	Completed	10.7	6.8	0.1	1.5	3.1		9.5	9	7	5.9	6.2
153	M	24	RECESSIVE DYSTROPHIC	12.3	30	Left medial malleolus	2.063	Completed	12.3	3.4	0.5	.	.	Target Wound complete closure at Month 2	2.2	2.2	2.2	1.8	1.5
154	M	9	RECESSIVE DYSTROPHIC	21	24	Right shin	0.837	Completed	21	6	.	.	.	Target Wound complete closure at Month 1	5	3.9	4.6	4.4	6.9
157	M	6	RECESSIVE DYSTROPHIC	43.1	24	Right thigh anterior	0.672	Completed	43.1	20.3	22.5	6.6	5.3		15.9	7.6	5.5	5.8	7.5
159	F	12	RECESSIVE DYSTROPHIC	10.7	23	Left foot sole	1.249	Completed	10.7	1.4	.	.	.	Target Wound complete closure at Month 1	6.9	5.5	2.5	3.9	4
160	M	9	RECESSIVE DYSTROPHIC	13.8	26	Right foot sole	0.696	Completed	13.8	0.7	1.6	3.2	.	Target Wound complete closure at Month 3	12.8	5.3	3.6	4.3	3.6
162	F	15	RECESSIVE DYSTROPHIC	12.4	90	Left shoulder lateral	0.948	Completed	12.4	7.4	4.4	3.7	5.1		26.6	15.1	13.1	11.3	11
164	F	3	RECESSIVE DYSTROPHIC	12.9	27	Right clavicular region	0.51	Completed	12.9	2.1	0.5	.	.	Target Wound complete closure at Month 2	37.6	17.5	17.4	15.3	13.1
166	M	25	RECESSIVE DYSTROPHIC	16.5	28	Left Shoulder superior	1.581	Completed	16.5	5.3	.	.	.	Target Wound complete closure at Month 1	11.6	7	4.9	4.2	5.8
167	F	12	RECESSIVE DYSTROPHIC	45.2	723	Right forearm circumferenti al	0.702	Completed	45.2	48.2	46.3	44.2	35.7		36.5	25.4	18	13.2	12.7
